# Supplementary material for: Quantification of chemical and mechanical bioerosion rates of six Caribbean excavating sponge species found on the coral reefs of Curaçao
Source: PLoS One. 2018 May 30;13(5):e0197824. doi: 10.1371/journal.pone.0197824 (PMC5976196; doi:10.1371/journal.pone.0197824)
Supplement: S1 Table — (XLSX) [file pone.0197824.s002.xlsx]

## Sheet: Information
Species	Sponge species
Time	Day or night incubation
ΔAT	Measured change in alkalinity over the time (depending on flow-speed) of the incubation
ΔPO4	Measured change in PO4 over the time of the incubation
ΔNH4	Measured change in NH4 over the time of the incubation
ΔNO2	Measured change in PO4 over the time of the incubation
ΔNO3	Measured change in PO4 over the time of the incubation
ΔAT_Nuts	Measured change in alkalinity corrected for the change in nutrients
ΔControl	Effect of non-coloized cores on the alkalinity of the incubation water
ΔAT_Final	Final change in alkalinity caused by sponge dissolution
SA	Surface area (cm2) of the core that was covered by the sponge
BM	Dry weight biomass of the sponge tissue withing the core (g)
Chemical	Final chemical erosion by the sponge in g cm-2 h-1
Mechanical	Final mechanical erosion by the sponge in g cm-2 h-1
Tinc	Incubation time (h)
Total Erosion	Total bioerosion based on buoyant weight method
Wstart	Weight of core at the start of the buoyant weight experiment
Wend	Weight of core after three weeks into the buoyant weight experiment
ΔWeight	Change in weight of the core over three weeks
Texp	Duration of the buoyant weight experiment (h)
Total Erosion	Total bioerosion derived from Δweight in g cm-2 h-1
NA	Sample not collected, lost or analysis failed

## Sheet: Flow-Through
Species	Time	ΔAT	ΔPO4	ΔNH4	ΔNO2	ΔNO3	ΔAT_Nuts	ΔControl	ΔAT_Final	SA	BM	Chemical	Mechanical
C. amplicavata	Day	NA	0	1.893	0.309	0.18	NA	-0.706936	NA	17.108	0.0873	-0.0132995	0.150672
C. amplicavata	Day	1.34053	0.015	0.367	0.041	0.08	1.10953	-0.706936	1.81647	17.108	0.0873	0.00818621	NA
C. amplicavata	Day	-0.325383	0.018	0.239	0.015	0.16	-0.371383	-0.706936	0.335553	14.241	0.21435	0.00181667	NA
C. amplicavata	Day	4.25236	-0.02	8.273	0.09	6.58	2.62936	-0.706936	3.33629	18.121	0.0446	0.014195	0.158232
C. amplicavata	Day	1.19604	-0.006	0.35	0.001	0.16	1.00104	-0.706936	1.70798	17.108	0.0873	0.00769728	0.0864192
C. amplicavata	Night	NA	0.002	0.348	-0.008	0.53	NA	-1.43417	NA	17.108	0.0873	-0.00721037	0.143684
C. amplicavata	Night	NA	0.004	-0.05	-0.017	0.09	NA	-1.43417	NA	18.121	0.0446	-0.0152696	0.0990784
C. amplicavata	Night	5.18626	-0.104	0.216	0.014	-4.41	0.470257	-1.43417	1.90443	17.615	0.0873	0.00833558	0.0734277
C. amplicavata	Night	1.23571	0.019	0.25	0.017	0.18	1.20171	-1.43417	2.63588	17.108	0.0873	0.011879	0.112064
C. aprica	Day	0.346662	0.005	-0.155	0.002	-0.02	0.488662	-0.706936	1.1956	31.8	0.3975	0.00289876	0.0707437
C. aprica	Day	0.637656	0.009	-0.141	-0.006	-0.06	0.721656	-0.706936	1.42859	31.8	0.352267	0.00346366	NA
C. aprica	Day	0.559176	0.01	-0.148	-0.05	-0.04	0.627176	-0.706936	1.33411	31.8	0.352267	0.00323459	NA
C. aprica	Night	-0.603746	0.059	0.988	0.097	0.647	-0.788746	-1.43417	0.645423	31.8	0.352267	0.00156485	0.0432453
C. aprica	Night	-0.742263	0.073	1.378	0.119	1.1	-0.828263	-1.43417	0.605906	31.8	0.352267	0.00146904	0.0329329
C. caribbaea	Day	5.30578	0.04	2.03	0.073	0.206	3.59478	-0.706936	4.30171	31.8	0.4764	0.0104296	0.148239
C. caribbaea	Day	4.18995	0.027	0.499	0.035	0.081	3.83395	-0.706936	4.54088	31.8	0.4764	0.0110095	0.123056
C. caribbaea	Day	5.17108	0.075	2.412	0.093	0.217	3.14408	-0.706936	3.85101	31.8	0.6075	0.00933689	NA
C. caribbaea	Day	4.79333	0.073	1.201	0.1455	0.2025	4.01333	-0.706936	4.72027	31.8	0.6075	0.0114444	NA
C. caribbaea	Day	5.6985	0.05375	1.5355	0.086625	0.176625	4.48	-0.706936	5.18694	31.8	0.4764	0.0125759	NA
C. caribbaea	Night	0.977797	0.002	0.365	-0.011	0.211	0.814797	-1.43417	2.24897	31.8	0.4764	0.00545268	0.0348911
C. caribbaea	Night	1.30882	0.075	0.853	0.029	0.416	0.975821	-1.43417	2.40999	31.8	0.4764	0.00584309	0.0391727
C. delitrix	Day	1.94518	0.001	-0.384	-0.046	-0.36	1.92418	-0.706936	2.63112	8.5	0.100667	0.0238658	0.791703
C. delitrix	Day	1.00751	-0.007	0.108	-0.036	-0.15	0.706514	-0.706936	1.41345	13	0.100667	0.00838285	0.146879
C. delitrix	Day	-0.311517	0.046	0.118	-0.009	-0.14	-0.532517	-0.706936	0.174419	8.5	0.100667	0.00158208	1.16447
C. delitrix	Day	1.40604	0.108	-0.05	-0.019	-0.15	1.39504	-0.706936	2.10198	13	0.100667	0.0124663	0.285346
C. delitrix	Day	NA	0.007	-0.848	-0.05	-1.05	NA	-0.706936	NA	13.48	0.1314	NA	0.117604
C. delitrix	Day	1.34243	0.031	-0.2112	-0.032	-0.37	1.18263	-0.706936	1.88957	13	0.100667	0.0112066	NA
C. delitrix	Day	2.7687	0.031	-0.2112	-0.032	-0.37	2.6089	-0.706936	3.31584	13	0.100667	0.0196655	NA
C. delitrix	Day	3.1302	0.031	-0.2112	-0.032	-0.37	2.9704	-0.706936	3.67733	8.5	0.100667	0.0333556	NA
C. delitrix	Day	3.48298	0.031	-0.2112	-0.032	-0.37	3.32318	-0.706936	4.03012	8.5	0.100667	0.0365555	NA
C. delitrix	Night	4.83003	0.03	0.032	-0.109	-0.04	4.67903	-1.43417	6.1132	13.48	0.1314	0.0349649	NA
C. delitrix	Night	0.943634	0.002	0.042	0.012	0.321	1.23663	-1.43417	2.6708	8.5	0.100667	0.0242257	0.0701962
C. delitrix	Night	1.36597	0.001	0.004	0.005	0.241	1.60897	-1.43417	3.04314	13	0.100667	0.0180481	0.0753684
S. brevitubulatum	Day	1.01693	0.056	0.053	-0.071	0.14	1.08893	-0.706936	1.79586	19.349	0.3025	0.00715597	0.123003
S. brevitubulatum	Day	3.16868	-0.04	0.319	-0.103	0.19	2.89668	-0.706936	3.60362	21.7328	0.4634	0.0127843	0.0397342
S. brevitubulatum	Day	1.57678	0.008	0.186	-0.087	0.165	1.47678	-0.706936	2.18372	21.7328	0.4634	0.00774702	0.0335588
S. brevitubulatum	Night	2.25009	-0.016	1.252	0.011	1.22	2.21309	-1.43417	3.64726	19.349	0.3025	0.0145333	0.124895
S. brevitubulatum	Night	1.61428	-0.016	1.252	0.011	1.22	1.57728	-1.43417	3.01145	19.349	0.3025	0.0119997	0.0558868
S. flavolivescens	Day	1.70909	0.066	-0.221	-0.086	0.78	2.69009	-0.706936	3.39703	41.25	1.0896	0.00634936	0.0137032
S. flavolivescens	Day	1.68365	0.065	0.236	-0.066	0.61	2.05665	-0.706936	2.76359	41.25	1.0896	0.00516539	0.0399878
S. flavolivescens	Day	6.29266	-0.107	4.766	0.075	2.61	4.10466	-0.706936	4.8116	41.25	1.0896	0.00899331	0.0274399
S. flavolivescens	Day	4.7876	0.048	0.041	-0.015	1.1	5.8796	-0.706936	6.58654	53.524	1.2399	0.00948774	0.013643
S. flavolivescens	Night	1.89144	0.058	-0.219	0.029	1.38	3.57744	-1.43417	5.01161	41.25	1.0896	0.00936716	0.0295365
S. flavolivescens	Night	NA	0.063	-0.406	0.025	1.32	NA	-1.43417	NA	53.524	1.2399	NA	0.015295
S. flavolivescens	Night	9.58982	-0.083	0.51	-0.007	-2.95	6.03982	-1.43417	7.47399	41.25	1.0896	0.0139696	0.0313384

## Sheet: Buoyant weight
Species	Wstart	Wend	ΔWeight	Texp	Total Erosion
C. caribbaea	47.7	47.6233	0.0766667	504	0.00956707
C. caribbaea	50.35	50.2467	0.103333	504	0.0128947
C. caribbaea	48.1967	48.0833	0.113333	504	0.0141426
C. aprica	23.1633	22.9533	0.21	504	0.0262055
C. aprica	36.1433	35.8267	0.316667	504	0.0395162
C. aprica	20.5167	20.32	0.196667	504	0.0245416
C. delitrix	25.0833	24.9067	0.176667	504	0.17166
C. delitrix	24.2667	24.0467	0.22	504	0.0790632
C. delitrix	13.94	13.7	0.24	504	0.0598304
C. amplicavata	45.1063	44.84	0.266341	504	0.0508521
C. amplicavata	33.2224	32.7	0.522439	504	0.139341
C. amplicavata	29.7928	29.5366	0.256098	504	0.064887
S. flavolivescens	9.501	9.46	0.0409756	504	0.00448432
S. flavolivescens	15.5224	15.42	0.102439	504	0.00684922
S. flavolivescens	23.8896	23.7667	0.122927	504	0.0102269
S. brevitubulatum	9.3695	8.97	0.399512	504	0.0560977
S. brevitubulatum	20.5672	20.4033	0.163902	504	0.0263344
S. brevitubulatum	21.5733	NA	NA	NA	NA

## Sheet: Standing Time Series
Species	Time	Tinc	ΔAT	ΔControl	ΔAT_Control	ΔPO4	ΔNH4	ΔNO2	ΔNO3	ΔAT_Final	SA	Chemical
Cliona caribbaea	Day	1	25.5407	-9.03069	16.51	0.086	2.681	0.078	0.584	14.577	31.8	0.0117808
Cliona caribbaea	Day	1	23.9107	-9.03069	14.88	0.015	2.02	0.03	1.156	14.061	31.8	0.0113638
Cliona caribbaea	Day	1	24.7707	-9.03069	15.74	0.0318333	1.312	0.0363333	0.412	14.9082	31.8	0.0120484
Cliona caribbaea	Day	2	34.3746	-9.03069	25.3439	0.04	2.03	0.073	0.206	23.6329	31.8	0.00954978
Cliona caribbaea	Day	2	34.1434	-9.03069	25.1127	0.027	0.499	0.035	0.081	24.7567	31.8	0.0100039
Cliona caribbaea	Day	2	33.2284	-9.03069	24.1977	0.075	2.412	0.093	0.217	22.1707	31.8	0.0089589
Cliona caribbaea	Day	4	43.5161	-9.03069	34.4854	0.057	3.984	0.168	0.489	31.2154	31.8	0.00630689
Cliona caribbaea	Day	4	39.4651	-9.03069	30.4344	0.011	0.962	0.061	0.125	29.6694	31.8	0.00599453
Cliona caribbaea	Day	4	45.5678	-9.03069	36.5371	0.049	3.102	0.121	0.11	33.7151	31.8	0.00681194
Cliona caribbaea	Day	6	46.5675	-9.03069	37.5368	0.072	2.794	0.126	0.288	35.2288	31.8	0.00474518
Cliona caribbaea	Day	6	57.3151	-9.03069	48.2844	0.034	1.491	0.184	0.861	47.8724	31.8	0.00644822
Cliona caribbaea	Day	6	48.4381	-9.03069	39.4074	0.132	3.385	0.141	-0.059	36.2364	31.8	0.0048809
Cliona delitrix	Day	1	13.3107	-9.03069	4.27997	0.04	1.221	0.051	0.413	3.56297	8.5	0.0107727
Cliona delitrix	Day	1	15.7832	-9.03069	6.75255	0.056	1.512	0.042	0.235	5.57355	13	0.0110185
Cliona delitrix	Day	1	13.9199	-9.03069	4.88924	0.033	1.032	0.019	0.023	3.93224	8.5	0.0118892
Cliona delitrix	Day	2	14.1427	-9.03069	5.11199	0.04	1.221	0.051	0.413	4.39499	8.5	0.0066442
Cliona delitrix	Day	2	15.4422	-9.03069	6.41152	0.056	1.512	0.042	0.235	5.23252	13	0.00517214
Cliona delitrix	Day	2	14.8753	-9.03069	5.84463	0.033	1.032	0.019	0.023	4.88763	8.5	0.00738894
Cliona delitrix	Day	4	14.9073	-9.03069	5.87657	0.017	1.879	0.063	0.561	4.63857	8.5	0.00350622
Cliona delitrix	Day	4	13.9202	-9.03069	4.88953	0.056	1.978	0.056	0.496	3.51953	13	0.00173946
Cliona delitrix	Day	4	14.6644	-9.03069	5.63373	0.072	2.353	0.017	0.068	3.43773	8.5	0.00259852
Cliona delitrix	Day	6	17.1829	-9.03069	8.15224	0.087	2.622	0.101	0.816	6.53424	8.5	0.00329274
Cliona delitrix	Day	6	18.7241	-9.03069	9.69343	0.082	3.348	0.116	0.95	7.49343	13	0.00246899
Cliona delitrix	Day	6	16.3114	-9.03069	7.28067	0.067	3.115	0.036	0.164	4.43267	8.5	0.00223372

## Sheet: Flow-Through Time Series
Species	Tinc	Chemical
Cliona caribbaea	1	0.0104296
Cliona caribbaea	1	0.0110095
Cliona caribbaea	1	0.00933689
Cliona caribbaea	1	0.0114444
Cliona caribbaea	1	0.0125759
Cliona caribbaea	2	0.0119104
Cliona caribbaea	2	0.00915007
Cliona caribbaea	2	0.0101208
Cliona caribbaea	3	0.0112783
Cliona caribbaea	3	0.0102335
Cliona caribbaea	3	0.0114581
Cliona caribbaea	4	0.009324
Cliona caribbaea	4	0.0126721
Cliona caribbaea	4	0.010452
Cliona delitrix	1	0.0238658
Cliona delitrix	1	0.00838285
Cliona delitrix	1	0.00158208
Cliona delitrix	1	0.0124663
Cliona delitrix	1	0.0112066
Cliona delitrix	1	0.0196655
Cliona delitrix	1	0.0333556
Cliona delitrix	1	0.0365555
Cliona delitrix	2	0.013482
Cliona delitrix	2	0.0171258
Cliona delitrix	2	0.0141401
Cliona delitrix	3	0.013452
Cliona delitrix	3	0.015538
Cliona delitrix	3	0.013133
Cliona delitrix	4	0.016251
Cliona delitrix	4	0.013782
Cliona delitrix	4	0.0138793
